# Supplementary material for: A Promising Combination: PACAP and PARP Inhibitor Have Therapeutic Potential in Models of Diabetic and Hypertensive Retinopathies
Source: Cells. 2021 Dec 9;10(12):3470. doi: 10.3390/cells10123470 (PMC8700737; doi:10.3390/cells10123470)
Supplement: Supplementary file 1 [file cells-10-03470-s001.zip]

Archive with 1 entries (1 files):
- cells-1494268-supplementary.pdf
